# Supplementary material for: Developing a new individual earthquake resilience questionnaire: A reliability and validity test
Source: PLoS One. 2021 Jan 22;16(1):e0245662. doi: 10.1371/journal.pone.0245662 (PMC7822309; doi:10.1371/journal.pone.0245662)
Supplement: S1 Data — (XLSX) [file pone.0245662.s005.xlsx]

## Sheet: 个人
Dimension	Health status			Mental resilience					Social adaptation					Disaster response capacity
Item	C1	C2	C3	C4	C5	C6	C7	C8	C9	C10	C11	C12	C13	C14	C15	C16	C17
1	5	5	5	5	5	5	5	5	5	5	5	5	3	5	5	5	2
2	4	5	5	5	5	5	5	5	5	5	5	5	4	4	5	5	4
3	5	5	5	4	4	4	4	4	3	4	5	5	4	4	3	3	5
4	5	5	5	5	5	5	5	4	3	4	5	5	5	4	3	5	4
5	3	5	4	5	5	5	5	5	5	4	4	4	4	4	4	4	3
6	5	5	5	4	5	5	5	5	5	5	5	4	4	4	5	5	2
7	5	5	5	4	4	4	3	3	5	5	4	5	4	3	4	3	4
8	5	5	5	5	5	5	5	5	5	5	4	5	5	5	5	5	5
9	5	5	5	4	4	3	2	3	5	5	4	5	5	3	3	3	3
10	3	4	4	4	3	3	3	4	5	5	5	5	5	3	3	3	2
11	5	5	5	5	5	4	5	4	4	4	4	4	4	3	3	3	4
12	4	5	5	5	4	4	4	4	4	4	5	5	3	3	3	4	3
13	4	4	4	4	4	4	4	4	4	5	4	5	3	4	3	3	2
14	4	3	3	3	3	3	3	3	3	4	3	3	3	3	3	3	3
15	3	5	5	3	3	4	3	4	3	3	3	3	3	3	3	3	2
16	3	5	5	5	5	4	4	5	4	5	4	4	4	3	4	4	4
17	5	5	5	5	5	5	5	5	5	5	5	5	5	5	5	5	5
18	5	5	5	4	5	5	5	4	5	5	5	4	4	4	4	4	3
19	5	5	5	5	5	4	5	5	4	4	4	3	3	4	4	4	2
20	1	5	5	5	5	5	4	4	3	3	3	3	2	2	2	2	2
21	5	5	5	5	4	4	5	4	5	5	5	5	4	3	5	3	5
22	5	5	5	5	5	5	5	5	4	5	5	5	4	3	4	4	4
23	1	4	4	4	4	5	5	3	4	4	4	5	3	1	4	3	1
24	5	5	5	5	5	5	5	5	5	5	5	5	5	5	5	5	5
25	5	5	5	5	5	5	5	5	5	5	5	5	5	5	5	5	5
26	4	5	5	5	5	5	5	5	5	5	5	5	5	5	3	5	5
27	4	5	5	5	5	5	5	5	5	5	5	5	5	4	3	3	2
28	5	5	5	5	5	5	5	5	5	5	5	5	5	5	5	5	5
29	3	3	4	5	5	5	5	5	5	4	4	4	3	3	3	3	2
30	2	4	4	4	5	5	5	5	5	4	4	3	3	3	3	3	3
31	5	5	5	5	5	5	5	5	5	5	5	5	5	5	5	5	5
32	5	5	5	5	5	5	5	5	5	5	5	5	5	5	5	5	5
33	5	5	5	5	5	5	5	5	5	5	5	5	5	5	5	5	5
34	3	5	5	5	5	5	5	5	5	5	5	5	5	5	5	5	3
35	5	5	5	5	5	5	5	5	5	5	5	5	5	5	5	5	5
36	3	5	5	5	5	5	5	5	5	5	5	5	5	5	5	5	5
37	5	5	5	5	5	5	5	5	5	5	5	5	5	5	5	5	5
38	5	5	5	4	5	5	4	5	4	4	4	5	4	3	3	3	2
39	3	5	5	4	5	4	4	5	5	5	5	4	3	4	4	4	3
40	5	5	5	5	5	5	5	5	5	5	5	5	5	5	5	5	5
41	5	5	5	5	5	5	5	5	5	5	5	5	5	5	5	5	5
42	5	5	5	5	5	5	5	5	5	5	5	5	5	5	5	5	5
43	5	5	5	5	5	5	5	5	5	5	5	5	5	5	5	5	5
44	5	5	5	5	5	5	5	5	5	5	5	5	5	5	5	5	5
45	5	5	5	5	5	5	5	5	5	5	5	5	5	5	5	5	5
46	5	5	5	5	5	5	5	5	5	5	5	5	5	5	5	5	5
47	5	5	5	5	5	5	5	5	5	5	5	5	5	5	5	5	5
48	5	5	5	5	5	5	5	5	5	5	5	5	5	5	5	4	5
49	5	5	5	5	5	5	5	5	5	5	5	5	5	5	5	5	5
50	5	5	5	5	5	5	5	5	5	5	5	5	5	5	5	4	5
51	5	5	5	5	5	5	5	5	5	5	5	5	5	5	5	4	5
52	5	5	5	5	5	5	5	5	5	5	5	5	5	5	5	5	5
53	5	5	5	5	5	5	5	5	5	5	5	5	5	5	5	5	5
54	5	5	5	5	5	5	5	5	5	5	5	5	5	5	5	5	5
55	5	4	4	4	4	5	4	4	5	5	3	3	3	3	4	3	3
56	3	3	3	4	4	4	5	4	4	4	4	4	4	3	3	3	3
57	4	5	5	4	4	4	4	4	4	4	4	4	4	3	4	4	4
58	5	5	5	5	5	5	5	5	5	5	5	5	5	5	5	5	5
59	4	5	5	5	5	5	5	5	5	5	5	5	5	5	5	5	5
60	3	5	5	3	3	4	4	5	5	5	5	5	5	5	4	4	4
61	4	5	5	4	4	5	3	4	4	4	4	4	4	4	4	3	2
62	4	5	5	5	4	4	4	4	4	4	4	4	4	4	4	4	2
63	4	5	5	4	4	4	4	4	4	4	4	3	3	3	3	3	2
64	4	5	5	3	4	5	4	4	4	4	4	4	4	3	3	3	3
65	4	5	5	4	4	4	4	4	5	4	4	4	4	3	3	3	3
66	5	5	5	5	5	5	5	5	5	5	5	5	5	5	5	5	5
67	5	5	5	3	5	5	3	5	5	5	5	5	5	2	5	5	5
68	3	5	5	1	3	3	3	2	3	3	4	4	3	3	2	2	2
69	5	5	5	5	5	5	5	5	5	5	5	5	5	5	4	4	3
70	4	5	5	5	5	4	5	4	5	4	4	4	4	4	4	4	4
71	5	5	5	5	5	5	5	5	5	5	5	5	5	5	5	5	5
72	4	5	5	4	4	5	4	4	4	4	4	5	4	3	4	4	4
73	4	5	5	5	5	5	5	5	5	5	5	5	5	5	5	5	5
74	4	5	5	4	3	4	4	4	4	5	3	4	4	3	4	3	3
75	4	5	5	5	5	4	5	5	5	4	4	5	4	5	5	5	4
76	5	5	5	4	5	5	5	5	5	5	5	4	4	4	4	4	2
77	5	5	5	5	5	5	4	5	4	4	5	5	4	3	4	4	3
78	3	5	3	3	3	3	3	3	3	3	3	3	3	3	3	3	3
79	5	5	5	3	4	4	5	5	5	5	5	5	4	5	4	5	2
80	5	5	5	4	5	4	5	5	5	5	4	4	4	5	5	4	3
81	5	5	5	4	4	4	4	3	3	4	4	5	4	4	4	4	3
82	5	5	5	3	4	2	5	1	3	3	5	5	3	2	5	5	3
83	5	5	5	4	4	4	3	2	5	5	5	5	4	4	5	5	5
84	5	5	5	4	4	5	5	4	5	4	4	5	4	4	4	4	4
85	3	4	4	4	4	4	3	3	4	4	5	4	3	3	3	3	2
86	3	3	4	4	4	3	4	4	3	3	3	4	3	3	3	3	2
87	4	5	5	4	5	5	5	5	5	5	4	4	3	2	3	3	3
88	4	3	4	3	3	3	3	4	4	4	5	4	3	2	2	2	2
89	5	5	5	5	5	5	5	5	5	5	5	5	5	5	5	5	5
90	5	5	5	5	5	5	5	5	5	5	5	5	4	2	3	3	3
91	3	4	4	4	4	3	3	3	3	3	4	5	3	2	2	2	3
92	5	5	5	5	5	5	5	5	4	3	5	4	3	4	4	4	4
93	3	4	4	3	4	4	3	4	4	4	3	4	3	4	4	3	3
94	2	3	3	3	3	3	3	3	3	3	2	2	2	3	3	2	2
95	1	2	4	4	3	3	2	3	3	3	2	2	2	3	1	1	1
96	3	3	4	4	4	4	4	4	4	4	4	4	3	2	3	2	2
97	5	5	5	5	5	5	5	5	5	5	5	5	4	5	4	4	3
98	4	4	3	4	5	5	4	4	4	4	4	4	2	2	3	2	2
99	4	4	3	4	5	5	4	4	4	4	4	4	2	2	3	2	2
100	3	4	4	4	5	5	5	5	5	4	5	4	5	5	5	5	3
101	4	4	4	4	5	5	5	5	4	4	4	5	3	3	3	2	2
102	3	4	4	4	4	4	4	4	4	4	4	4	3	3	3	2	2
103	5	5	5	5	4	5	5	5	5	4	5	5	4	4	5	5	4
104	3	5	5	5	3	3	5	3	5	3	4	4	3	3	3	3	2
105	3	2	5	3	3	2	2	3	3	3	2	2	2	2	2	2	1
106	3	3	3	3	3	2	2	3	3	3	4	3	2	2	2	2	2
107	4	5	5	5	4	4	3	4	4	4	4	4	3	2	2	2	2
108	3	4	4	4	3	3	3	4	4	3	3	4	3	3	2	2	2
109	3	3	4	4	3	4	3	3	3	3	4	4	3	2	2	2	2
110	4	5	4	4	4	4	4	4	4	3	3	3	3	3	4	4	3
111	5	4	4	4	4	4	4	4	4	4	4	3	3	4	3	3	2
112	5	5	5	5	5	4	5	5	5	5	5	5	5	4	3	5	3
113	4	5	5	4	4	4	4	5	5	5	4	5	3	3	3	3	2
114	4	5	5	4	4	5	5	5	5	4	4	5	4	4	4	4	4
115	3	5	5	3	3	3	3	4	4	4	5	5	4	4	3	3	3
116	4	4	5	4	4	4	4	4	4	4	4	4	3	3	3	3	2
117	4	5	5	5	4	4	4	4	4	4	5	5	4	4	4	4	3
118	3	5	5	5	5	2	3	3	5	5	4	4	4	3	3	3	2
119	5	5	5	5	5	5	5	5	5	5	5	5	5	3	3	3	2
120	5	5	5	5	5	5	5	5	5	5	5	5	5	5	5	5	5
121	5	5	5	5	5	5	4	5	5	5	5	5	4	2	3	2	2
122	5	5	5	5	5	5	5	5	5	5	5	5	5	4	5	5	5
123	4	5	5	5	4	4	4	4	4	4	4	5	4	3	3	3	3
124	3	4	4	4	4	4	4	4	4	4	4	4	3	3	3	3	2
125	5	5	5	5	5	5	5	5	5	5	5	5	5	5	5	5	5
126	5	5	5	4	4	4	4	4	4	4	4	5	4	4	4	4	4
127	5	5	5	5	5	5	5	5	5	5	5	5	2	2	5	5	2
128	5	5	5	5	5	5	5	4	4	4	4	5	3	4	4	3	3
129	5	5	5	4	5	4	5	4	5	4	3	4	4	3	3	3	1
130	5	5	5	5	4	5	4	5	5	5	5	4	4	4	4	4	4
131	4	5	5	4	4	4	4	5	4	4	4	4	4	4	4	4	4
132	4	5	5	5	5	5	5	5	5	5	5	4	4	4	4	3	3
133	4	5	5	4	4	5	3	4	4	4	4	3	2	3	3	3	3
134	4	4	4	3	3	3	3	3	3	3	3	5	4	3	3	2	2
135	4	5	5	5	4	4	4	4	5	5	4	5	4	3	4	4	2
136	5	5	5	5	5	5	5	5	5	5	5	5	4	4	4	4	4
137	2	2	2	2	2	2	2	2	2	2	2	1	1	2	1	1	1
138	4	5	5	5	5	5	5	5	4	4	5	5	5	4	4	5	5
139	1	3	3	3	3	3	4	4	3	3	3	3	3	3	3	2	2
140	1	3	4	4	4	4	4	3	3	4	3	3	3	3	3	3	3
141	3	3	5	5	4	4	3	3	3	3	2	2	2	3	2	2	2
142	4	5	5	5	5	5	5	4	4	4	4	4	3	3	3	3	3
143	5	5	5	4	4	5	2	5	4	4	4	5	4	3	2	4	4
144	4	5	5	4	3	4	4	4	4	3	3	4	3	3	4	3	3
145	5	5	5	5	5	5	5	5	5	5	5	5	5	5	5	5	5
146	4	5	5	4	4	4	5	5	5	5	5	5	4	4	4	4	4
147	5	5	5	4	4	5	4	4	4	4	4	4	3	4	5	3	3
148	4	5	5	4	5	4	3	4	4	4	4	5	4	5	5	5	5
149	5	5	5	5	5	5	5	5	4	5	4	4	4	4	4	4	4
150	5	5	5	5	5	5	5	5	5	5	5	5	5	5	5	5	5
151	5	5	5	5	4	5	4	5	5	5	4	5	5	4	4	4	4
152	5	5	5	5	5	5	5	5	5	5	5	5	5	4	4	4	4
153	3	4	5	5	5	5	5	5	4	5	5	5	4	5	4	5	4
154	5	5	5	5	5	4	4	4	4	4	4	4	4	4	4	4	4
155	5	5	5	5	5	5	5	5	4	4	4	4	3	4	4	3	3
156	5	5	5	4	5	5	4	4	5	5	5	5	5	5	4	4	5
157	3	5	5	5	3	4	3	3	3	3	3	3	3	3	3	3	3
158	2	5	5	4	4	3	3	3	3	3	3	3	3	3	3	3	3
159	3	4	4	3	4	4	3	4	3	4	4	5	4	3	3	3	3
160	3	5	5	5	5	5	5	5	5	5	5	5	5	5	5	5	5
161	3	5	5	5	4	4	5	5	5	4	4	5	4	2	4	5	3
162	5	5	5	4	5	5	5	5	5	5	5	5	4	5	4	4	5
163	5	4	4	5	5	4	5	5	5	4	5	4	5	5	5	4	5
164	5	5	5	4	4	5	5	5	5	4	5	4	5	5	5	4	5
165	5	5	3	3	4	5	5	3	4	5	4	3	4	5	2	2	2
166	3	5	5	5	5	5	3	3	5	5	5	5	5	1	2	1	1
167	4	5	5	5	5	5	5	5	5	5	5	5	5	5	5	4	4
168	5	5	5	5	5	5	5	5	5	5	5	5	5	5	4	4	4
169	5	5	5	5	5	5	5	5	5	5	5	5	5	5	5	5	5
170	2	3	3	2	3	3	1	2	1	1	4	5	3	2	2	1	1
171	5	5	5	5	5	5	5	5	5	5	5	5	5	5	5	5	4
172	4	5	5	5	5	5	4	4	4	4	4	4	4	4	4	4	4
173	5	5	5	5	5	5	5	5	4	5	5	5	4	4	5	4	3
174	4	5	5	4	5	5	5	5	5	5	5	4	4	4	4	1	1
175	4	5	5	4	4	5	4	4	4	4	4	5	4	3	4	4	3
176	5	5	5	5	5	5	5	5	5	5	5	5	3	2	3	1	2
177	2	2	5	5	5	5	5	5	5	5	5	5	2	3	3	3	3
178	5	5	5	5	5	5	5	5	5	5	5	5	3	5	5	5	3
179	4	5	5	5	5	5	5	5	5	5	5	5	5	5	5	5	5
180	5	5	5	5	5	5	5	5	5	5	5	5	5	4	5	4	3
181	4	5	5	5	5	5	5	5	4	5	5	5	5	1	3	2	2
182	4	5	5	4	4	4	3	4	5	5	4	4	3	2	4	3	3
183	4	5	5	5	5	5	5	5	5	5	5	5	1	3	4	3	3
184	3	5	5	4	5	5	3	5	2	5	2	5	3	2	1	1	1
185	4	1	3	5	3	3	3	3	3	3	3	3	3	4	4	3	2
186	5	5	5	5	5	5	5	4	5	5	5	5	5	3	5	5	4
187	3	5	5	3	5	5	5	5	5	5	5	5	5	3	3	3	2
188	5	5	5	5	5	5	5	5	5	5	5	5	3	3	3	3	3
189	3	5	5	4	4	5	5	4	4	4	5	5	4	4	4	4	4
190	3	5	5	3	4	4	4	4	3	3	4	4	3	3	4	3	3
191	4	4	4	5	4	4	4	4	4	4	4	4	4	4	4	4	4
192	3	4	4	5	4	4	5	5	4	4	4	4	4	4	4	4	4
193	4	5	5	5	5	5	5	5	5	5	5	5	5	4	4	5	3
194	5	4	5	5	5	4	5	5	4	5	5	4	4	4	4	4	4
195	5	5	5	3	3	3	3	3	4	3	3	3	3	3	3	3	2
196	5	5	5	5	5	5	5	5	5	5	5	5	5	5	5	5	5
197	5	5	5	5	5	5	5	5	5	5	3	5	5	5	3	5	2
198	4	5	5	5	5	5	5	5	4	4	5	3	3	3	4	5	2
199	4	5	5	5	5	5	5	5	5	5	5	5	4	4	5	5	5
200	5	5	5	5	5	4	5	4	5	5	5	5	5	5	5	5	3
201	5	5	5	5	5	5	5	5	5	5	5	5	5	2	5	4	4
202	3	4	4	4	4	4	4	4	4	4	4	4	4	2	3	3	2
203	5	5	5	5	5	5	5	5	5	5	5	5	5	3	3	3	3
204	5	5	5	4	5	5	5	5	5	4	5	5	5	4	4	4	4
205	4	5	5	4	4	4	4	4	4	4	4	4	4	4	4	4	4
206	4	5	5	5	5	5	5	5	5	5	4	5	4	4	4	3	3
207	4	5	5	4	5	5	4	4	4	4	3	4	4	3	4	3	3
208	4	4	4	4	4	4	4	4	4	4	4	4	4	4	4	4	4
209	3	4	4	3	3	3	3	4	4	3	4	4	3	3	3	3	2
210	3	3	3	4	4	4	3	4	4	4	4	4	4	2	2	2	2
211	3	4	4	4	4	4	4	4	4	4	3	4	4	3	3	4	2
212	5	5	4	1	5	5	5	5	5	5	5	5	4	2	2	3	2
213	4	4	4	4	4	4	4	3	3	3	3	3	3	2	2	3	3
214	4	4	4	3	3	3	3	3	3	3	3	3	3	3	2	4	4
215	4	5	5	4	5	5	5	5	5	5	4	5	3	2	3	3	3
216	4	5	5	5	5	5	5	5	5	5	5	5	5	5	5	5	4
217	5	5	5	5	5	4	5	4	4	4	4	5	4	4	3	4	4
218	4	4	4	3	3	3	3	3	3	3	4	4	2	2	2	2	2
219	5	5	5	3	3	3	2	4	5	5	4	3	3	4	4	4	2
220	3	4	4	4	3	4	4	4	3	4	4	4	3	3	3	3	2
221	4	4	4	4	4	4	4	4	4	3	3	4	2	2	2	2	2
222	4	4	4	3	4	4	4	4	4	4	4	4	4	3	4	4	4
223	4	4	4	4	4	4	4	4	4	4	4	4	4	4	4	4	3
224	4	4	4	4	4	4	4	4	4	4	4	4	4	2	4	4	4
225	4	5	5	4	4	4	4	4	4	4	4	4	4	2	2	2	2
226	3	4	4	4	4	4	4	4	4	4	4	4	4	3	3	3	4
227	4	4	4	4	4	4	4	4	4	4	4	4	4	4	4	4	3
228	4	4	4	4	4	4	4	4	4	4	4	4	4	2	2	2	2
229	5	5	5	5	5	5	5	5	5	5	5	5	5	5	5	5	4
230	3	4	4	4	4	4	4	4	4	4	4	4	4	3	3	4	2
231	5	5	5	2	3	4	4	4	4	4	3	3	3	2	4	3	2
232	5	5	4	2	4	4	4	3	3	2	4	4	3	2	1	2	2
233	5	5	5	4	4	4	4	4	4	4	4	4	4	3	3	3	2
234	5	5	5	3	4	4	3	3	3	3	3	3	3	2	3	3	3
235	5	5	5	4	4	4	4	4	4	4	4	3	3	3	3	3	2
236	4	4	4	4	4	4	4	4	4	4	4	4	4	3	3	4	4
237	4	5	5	4	4	4	4	4	4	4	4	5	4	4	4	4	4
238	4	4	5	5	5	5	5	5	5	5	5	4	4	4	4	4	3
239	5	5	5	4	4	4	3	4	4	4	4	4	2	5	4	4	4
240	4	4	4	3	3	3	3	3	3	3	3	3	3	4	3	3	3
241	4	4	4	2	3	4	4	4	4	4	4	4	4	2	2	2	2
242	4	5	5	5	5	5	4	4	5	5	4	4	4	4	4	4	2
243	4	4	4	4	4	4	4	4	4	4	3	3	3	3	3	3	3
244	5	4	4	5	4	3	3	3	3	4	4	3	4	4	3	3	4
245	4	3	4	3	3	3	3	4	3	3	4	3	4	3	3	3	3
246	4	4	5	5	5	4	4	4	5	4	5	5	5	5	4	5	5
247	4	5	5	4	4	5	5	5	4	4	5	5	4	4	4	5	5
248	5	4	5	5	5	5	4	4	4	4	4	4	5	5	5	4	5
249	5	5	5	5	5	5	5	4	4	5	4	5	5	4	5	5	4
250	5	5	5	5	5	5	4	5	4	5	4	4	5	5	5	5	5
251	5	4	4	5	5	4	5	5	4	4	5	5	4	5	4	5	5
252	5	5	5	5	5	5	5	5	4	5	5	5	5	5	5	5	4
253	5	4	5	4	4	4	5	5	4	4	5	5	5	4	4	4	4
254	4	4	4	3	4	2	4	4	3	4	3	3	4	3	3	4	3
255	4	4	3	2	4	3	4	3	4	3	4	3	4	4	3	3	4
256	3	4	3	3	4	5	4	4	5	4	4	4	4	4	4	3	2
257	4	4	4	4	4	4	4	4	4	4	4	4	2	3	3	3	3
258	5	4	4	4	4	5	4	3	3	4	4	3	3	3	3	3	4
259	5	5	5	5	4	4	3	3	4	4	3	4	3	4	4	3	3
260	3	5	5	5	3	2	4	3	3	3	3	3	3	3	3	3	2
261	4	4	3	4	3	4	3	4	3	3	3	4	3	4	3	3	3
262	4	4	3	4	3	3	3	4	3	3	4	3	4	3	4	3	3
263	5	3	3	4	3	3	4	4	4	3	3	4	3	3	3	4	3
264	3	3	4	4	3	3	4	3	4	3	4	4	3	4	3	4	3
265	3	4	3	3	4	4	4	3	4	3	4	3	3	4	3	3	3
266	3	3	3	3	4	3	3	3	4	3	3	4	3	3	3	4	3
267	4	3	4	3	3	4	4	3	3	4	3	3	4	3	4	3	3
268	3	3	3	4	3	4	3	3	4	3	3	4	3	3	3	3	3
269	4	4	3	3	4	3	3	5	4	3	4	3	3	4	3	3	3
270	5	4	4	4	3	3	4	4	4	3	4	3	4	4	4	5	5
271	5	4	3	4	4	3	4	4	4	3	4	3	4	3	4	3	4
272	4	3	3	3	3	3	3	3	3	3	4	3	3	3	3	3	2
273	5	4	3	3	3	3	4	4	4	5	4	5	5	5	5	5	4
274	4	5	5	5	4	4	4	3	3	3	3	4	3	3	4	4	2
275	3	4	5	3	2	3	3	2	3	3	2	4	2	3	3	3	2
276	4	4	5	4	5	4	3	3	4	5	3	4	4	3	4	3	4
277	4	4	4	3	3	3	3	3	3	4	3	4	3	3	3	3	2
278	4	4	3	3	3	3	4	3	3	3	3	4	3	3	3	3	2
279	4	4	4	3	3	3	3	2	3	3	3	4	3	3	3	3	2
280	5	5	5	5	5	5	5	5	5	5	5	4	4	4	4	4	4
281	4	4	4	4	4	4	4	4	4	4	4	4	4	4	4	4	4
282	5	5	5	5	4	4	3	3	5	4	4	4	4	4	4	4	4
283	4	5	5	4	5	5	3	2	4	4	5	4	4	5	4	4	5
284	4	4	5	4	4	5	4	4	4	5	5	5	5	5	4	4	4
285	5	4	4	5	5	5	4	4	4	5	5	5	4	4	4	4	4
286	5	4	4	5	5	5	4	4	4	4	4	4	4	5	4	5	5
287	4	5	4	5	4	4	4	4	4	5	4	4	4	5	4	4	4
288	5	5	5	5	5	5	4	5	5	5	5	5	5	5	5	5	5
289	3	3	3	3	3	3	3	3	4	4	4	4	4	4	3	4	3
290	5	4	4	5	5	5	5	4	4	4	4	4	4	4	4	4	5
291	4	4	4	4	4	4	4	4	3	3	3	3	3	3	3	3	3
292	3	3	3	3	3	3	3	3	3	3	3	3	3	3	3	3	4
293	5	5	4	4	4	4	5	5	5	4	5	4	4	4	4	4	4
294	3	3	3	3	3	3	3	4	4	3	3	3	3	3	3	3	3
295	4	5	5	5	4	5	4	4	4	5	5	5	4	4	4	5	4
296	3	3	3	3	3	3	3	5	4	4	3	3	4	3	3	3	3
297	5	5	5	4	4	5	4	4	4	4	5	5	5	5	5	4	4
298	5	3	4	3	4	3	4	4	4	3	4	3	4	3	4	4	4
299	4	4	3	4	4	4	3	5	5	5	4	4	3	4	3	4	3
300	5	5	4	4	4	5	5	4	4	5	5	4	4	4	4	4	4
301	5	5	5	5	5	5	5	5	5	5	5	5	5	3	4	5	5
302	5	5	5	5	5	5	5	5	5	5	5	5	5	2	2	4	3
303	5	5	5	5	5	5	5	5	5	5	5	5	5	3	5	5	3
304	5	5	5	5	5	5	5	2	2	5	4	4	5	4	5	5	3
305	5	5	5	5	5	5	5	5	4	4	3	3	3	5	5	5	4
306	5	5	5	5	5	4	5	5	5	5	5	5	5	5	5	4	4
307	5	5	5	5	5	5	5	5	5	5	4	5	3	3	5	5	5
308	3	5	5	4	5	4	5	5	4	5	5	5	4	1	4	5	4
309	2	5	5	5	3	5	5	5	5	3	1	5	3	1	2	5	2
310	4	4	4	4	3	3	3	3	3	3	3	3	3	1	4	3	3
311	3	3	3	3	3	3	3	3	3	3	3	3	1	1	2	2	2
312	3	3	3	3	3	3	3	3	3	3	3	3	3	3	3	3	3
313	4	4	4	4	4	4	4	4	4	4	4	4	4	4	2	3	1
314	5	4	4	3	4	4	3	4	4	4	4	4	4	2	2	3	2
315	3	4	4	3	4	4	4	4	5	4	4	4	4	2	3	3	5
316	3	3	3	3	3	3	3	3	3	3	3	3	3	3	4	3	3
317	3	5	5	5	5	5	5	5	5	5	5	5	5	5	5	5	3
318	3	5	5	5	5	5	5	5	5	5	5	5	4	4	5	4	4
319	1	1	2	2	2	1	2	2	2	2	2	4	1	1	1	1	1
320	4	5	5	5	5	5	5	5	5	5	5	5	5	4	5	4	4
321	4	3	4	4	4	4	4	4	4	4	4	4	3	3	3	3	3
322	4	3	4	4	4	4	4	4	4	4	4	4	4	3	3	3	2
323	4	5	5	4	4	4	4	4	4	4	4	4	4	4	4	4	4
324	3	5	5	3	3	4	5	3	4	4	4	4	3	4	4	4	4
325	4	5	5	4	3	3	3	3	4	3	3	4	3	2	2	2	2
326	4	3	5	5	5	3	5	5	3	3	3	5	3	1	4	4	3
327	3	5	5	5	4	4	4	4	4	4	4	4	4	4	4	4	4
328	4	5	5	5	5	5	5	3	3	3	3	3	3	3	3	3	3
329	3	5	5	5	5	5	4	5	5	4	5	3	4	4	4	4	4
330	3	3	4	4	4	5	4	5	4	4	4	4	5	3	4	4	2
331	4	5	5	4	4	5	4	4	4	4	4	4	4	4	4	4	4
332	3	3	3	3	4	4	4	5	3	3	3	4	3	3	3	3	3
333	5	5	5	5	4	4	3	4	4	5	4	4	3	4	4	4	4
334	4	4	4	4	3	3	3	3	4	3	2	5	2	1	2	3	2
335	5	5	5	5	5	5	5	5	5	5	5	5	4	4	4	4	3
336	4	4	4	4	4	4	4	4	5	3	4	5	4	3	4	4	2
337	5	5	5	5	5	5	5	4	4	4	4	3	3	3	3	3	2
338	3	5	5	5	5	5	5	5	5	5	5	5	5	2	2	2	2
339	4	4	4	4	4	3	3	4	3	3	3	4	2	2	2	2	2
340	3	4	4	3	3	3	3	4	4	4	3	4	4	3	2	2	2
341	4	4	4	4	4	4	4	4	4	4	4	4	4	3	3	3	3
342	5	5	5	5	5	5	5	5	5	5	5	5	5	5	3	5	5
343	3	5	5	4	4	4	4	4	4	4	4	4	3	2	3	3	2
344	2	3	3	2	2	2	2	3	4	4	3	3	2	2	2	2	2
345	3	5	5	3	3	5	3	3	5	3	3	3	3	3	2	2	3
346	4	3	3	3	3	3	3	3	3	3	3	3	3	3	3	3	3
347	5	5	5	5	4	4	4	5	4	4	4	4	5	4	4	4	4
348	4	4	5	3	4	4	4	4	4	4	4	5	5	2	3	3	3
349	4	4	4	4	4	4	4	5	5	4	4	4	4	4	4	4	4
350	3	5	4	4	4	3	3	3	4	3	3	4	3	3	3	2	2
351	4	4	4	3	3	4	4	4	4	4	4	4	4	4	4	4	2
352	5	5	5	5	5	5	5	5	5	5	5	5	5	5	5	5	5
353	4	4	4	3	3	4	3	3	3	3	2	3	2	3	3	3	2
354	3	5	5	3	3	3	3	3	5	5	5	5	3	3	3	3	3
355	5	3	3	3	3	3	3	3	3	3	3	3	3	2	2	3	2
356	3	3	3	3	3	3	3	3	3	3	3	3	4	3	3	3	3
357	5	5	5	5	5	4	3	5	5	3	3	4	5	5	5	5	5
358	3	5	5	3	3	3	3	3	3	4	3	5	4	3	3	4	2
359	5	5	5	5	5	5	5	4	4	4	4	5	4	4	5	4	3
360	4	4	4	4	4	4	4	4	4	4	4	4	4	4	4	4	4
361	5	5	5	5	5	5	5	5	5	5	5	5	5	3	4	4	3
362	4	4	5	4	4	4	4	4	4	4	4	4	3	4	4	4	4
363	5	5	5	5	5	5	5	5	5	5	4	5	3	2	3	3	3
364	3	3	4	4	4	3	3	3	3	3	3	4	2	3	2	2	2
365	3	4	5	4	4	4	5	5	5	5	5	5	5	5	5	5	5
366	5	5	5	4	4	4	4	4	4	4	4	3	3	2	2	2	2
367	3	5	5	3	3	3	3	2	3	3	3	5	2	3	3	3	3
368	3	4	4	3	4	4	4	4	4	4	5	5	4	3	3	3	3
369	3	4	4	3	3	3	3	4	4	4	4	5	4	3	2	2	2
370	5	4	4	3	4	3	3	3	4	4	4	4	3	3	2	2	2
371	4	5	5	5	5	5	5	5	5	5	5	5	5	4	4	4	3
372	4	5	5	5	5	5	5	5	5	5	5	5	3	2	4	3	3
373	5	5	5	5	5	5	5	5	5	5	5	5	5	4	5	5	3
374	4	5	5	4	5	5	4	4	5	4	5	4	4	3	3	4	3
375	5	5	5	5	5	5	5	5	5	5	4	5	5	5	5	5	5
376	5	5	5	5	5	5	5	5	5	5	5	4	5	5	5	5	3
377	5	5	5	5	5	4	4	4	4	4	5	5	4	4	4	4	4
378	5	5	5	5	5	5	5	5	5	5	5	5	5	4	4	4	4
379	3	3	4	5	5	4	3	3	3	3	3	5	3	3	3	3	3
380	4	4	4	4	4	4	4	4	4	4	4	4	4	3	3	3	3
381	3	4	4	4	4	4	4	4	4	4	4	4	4	3	3	3	3
382	5	5	5	5	5	5	5	5	5	5	5	5	5	5	5	5	3
383	3	4	4	4	4	4	4	3	4	4	5	5	3	2	2	2	2
384	5	5	5	5	5	5	5	5	5	5	5	5	5	4	4	4	3
385	5	5	5	5	5	5	5	5	5	5	5	5	5	4	4	4	3
386	5	5	5	5	5	5	5	5	5	5	5	5	5	4	4	4	3
387	4	4	4	4	4	4	4	4	4	4	4	4	4	3	3	4	2
388	3	4	4	4	4	4	4	4	4	4	4	4	4	3	4	4	3
389	3	4	4	4	4	4	4	4	4	4	4	4	4	2	2	2	2
390	4	5	5	4	5	4	5	4	4	4	5	5	5	2	3	3	2
391	3	4	4	4	4	4	4	4	4	4	4	4	4	4	4	4	4
392	5	5	5	5	5	5	5	5	5	5	5	5	5	2	3	2	2
393	5	5	5	5	5	5	5	5	5	5	5	5	5	4	4	5	4
394	5	5	5	5	5	5	5	5	5	5	5	5	5	4	4	4	4
395	3	4	4	3	3	4	3	3	5	5	5	3	3	3	3	3	2
396	3	2	3	2	4	2	5	4	4	4	4	3	2	4	1	4	5
397	5	5	1	5	2	2	4	2	1	2	1	4	5	2	5	3	3
398	4	4	5	3	4	4	4	4	4	4	3	4	4	4	4	4	4
399	5	5	5	4	5	5	5	5	5	5	5	5	4	4	4	3	4
400	5	5	5	4	5	5	4	5	5	4	4	5	4	3	3	4	5
401	4	5	5	5	5	5	5	5	5	5	5	5	5	5	5	4	4
402	5	5	5	5	5	4	5	5	4	5	5	5	4	4	4	4	5
403	5	5	5	4	5	5	4	5	5	5	5	5	5	5	5	4	3
404	5	5	5	5	5	5	5	5	5	5	5	5	5	4	4	4	4
405	5	5	5	5	5	4	4	4	5	5	5	4	4	4	4	5	3
406	5	5	5	5	5	5	4	5	5	5	5	5	3	3	3	3	3
407	5	5	5	5	5	5	5	5	5	5	5	5	5	4	5	4	5
408	4	5	5	4	3	3	3	2	4	4	4	4	4	3	3	3	2
409	4	5	5	5	5	5	5	5	5	5	5	5	5	5	5	5	5
410	4	4	4	3	3	4	4	4	4	4	4	4	4	4	4	4	4
411	1	4	2	3	5	1	4	4	2	3	5	2	3	3	1	2	1
412	5	5	5	5	3	3	2	3	5	4	2	4	5	1	2	3	2
413	1	4	2	4	4	2	1	3	1	2	1	3	3	3	1	2	1
414	5	5	5	5	5	5	5	5	5	5	5	5	5	2	2	5	3
415	5	5	5	5	5	5	5	5	5	5	5	5	5	5	5	5	5
416	5	5	5	5	5	5	5	5	5	5	5	5	5	3	3	3	2
417	5	5	5	5	5	5	5	5	5	4	4	5	5	3	3	3	2
418	5	5	5	5	5	5	5	5	5	4	5	5	5	5	5	5	5
419	4	5	5	4	4	4	3	3	4	4	4	4	3	2	3	2	1
420	4	5	5	3	5	4	4	5	5	5	5	5	4	4	4	4	4
421	5	5	5	5	5	5	5	5	5	5	5	5	5	4	3	3	2
422	5	5	5	5	5	5	5	5	5	5	5	5	5	5	5	5	5
423	5	5	5	4	4	4	4	5	5	5	5	5	5	5	4	4	4
424	5	5	5	5	5	5	5	5	5	5	5	5	5	5	5	5	5
425	5	5	5	5	5	5	5	5	5	5	5	5	5	5	5	5	5
426	5	5	5	5	4	4	4	5	5	5	5	5	5	5	4	4	4
427	5	5	5	5	5	5	5	5	5	5	5	5	5	5	5	5	5
428	3	3	2	3	3	4	3	3	2	2	3	3	2	2	2	2	2
429	4	5	4	3	3	3	3	3	4	4	4	4	2	2	2	2	1
430	5	5	5	5	5	5	5	5	5	5	5	5	5	5	5	5	5
431	5	5	5	5	4	4	4	3	3	3	3	3	3	0	0	2	2
432	5	5	5	5	4	4	5	5	5	5	4	5	5	5	5	5	5
433	5	5	5	4	5	0	2	2	4	4	3	3	2	0	2	2	2
434	5	5	5	5	5	5	5	5	5	5	5	5	5	5	5	5	5
435	4	5	5	5	5	5	5	5	4	4	5	4	4	5	4	4	4
436	4	4	4	4	4	4	4	4	5	4	4	4	4	4	4	4	4
437	3	4	4	3	3	4	3	4	4	4	3	4	3	3	3	3	3
438	5	5	5	5	5	5	5	5	5	5	5	5	5	5	5	5	5
439	5	5	5	5	5	5	5	5	5	5	5	5	5	5	5	5	5
440	5	5	5	5	5	5	5	5	5	5	5	5	4	4	5	4	5
441	5	5	5	5	5	5	5	5	5	5	5	5	5	5	5	5	5
442	5	5	5	5	5	5	5	5	5	5	4	4	5	5	5	5	3
443	5	5	5	5	5	5	5	5	5	5	5	5	5	4	4	4	4
444	5	5	5	5	5	5	5	5	5	5	5	5	5	5	5	5	4
445	5	5	5	5	5	5	5	4	3	3	5	5	5	5	5	3	5
446	4	4	4	4	4	4	4	4	4	4	4	4	4	4	4	4	4
447	4	4	4	4	4	4	4	2	3	3	3	3	4	3	4	4	4
448	4	5	5	5	5	5	5	5	5	5	5	5	4	4	5	4	4
449	5	5	5	4	5	5	5	5	5	5	5	5	4	1	4	4	2
450	5	5	5	5	5	5	5	5	5	5	5	5	5	5	4	5	3
451	5	5	5	5	5	5	5	5	5	5	5	5	5	4	4	4	3
452	5	5	5	5	4	5	5	4	5	4	4	5	5	5	5	5	4
453	4	5	5	4	4	5	5	5	5	5	5	5	3	3	3	2	3
454	5	5	5	5	4	4	5	5	5	4	4	4	4	3	4	5	2
455	5	5	5	4	4	4	4	4	4	4	4	4	4	3	4	3	2
456	5	5	5	5	5	5	5	5	5	5	5	5	5	4	4	4	3
457	3	5	5	3	3	5	3	5	5	5	4	5	2	2	3	2	2
458	5	5	4	2	3	3	3	3	4	4	4	4	3	2	3	1	2
459	4	5	5	5	4	4	4	3	4	3	4	4	3	2	3	4	1
460	3	5	5	5	4	5	5	5	5	5	4	4	4	3	3	3	3
461	5	5	5	5	4	4	4	4	4	4	4	4	4	2	3	3	2
462	4	5	5	5	5	5	4	4	5	4	5	5	4	4	4	3	3
463	4	5	5	5	5	5	5	5	4	5	4	5	4	4	4	4	3
464	4	5	5	3	3	3	3	4	4	3	2	3	4	2	2	2	2
465	4	4	4	4	4	4	4	4	3	4	4	3	3	4	4	4	3
466	3	4	4	3	5	5	3	3	3	3	3	3	3	3	3	3	3
467	5	5	4	4	4	4	4	4	4	4	4	4	4	3	3	3	2
468	5	5	5	5	5	5	5	5	5	5	5	4	4	4	5	4	3
469	5	5	5	4	4	5	3	4	5	4	4	5	4	4	4	4	3
470	5	5	3	2	2	3	2	3	3	2	3	3	5	3	3	4	2
471	5	5	5	3	3	5	3	4	5	5	4	5	4	4	3	3	4
472	4	5	5	5	5	5	5	5	4	4	5	4	4	4	4	4	3
473	4	5	5	4	3	3	3	5	3	4	3	4	3	4	4	4	4
474	4	5	5	3	3	3	3	3	4	3	3	4	4	3	3	3	3
475	4	5	4	3	4	4	4	5	3	3	3	4	3	3	3	2	2
476	3	5	5	5	4	5	4	5	4	4	4	3	2	2	3	3	2
477	3	3	4	4	3	3	3	3	3	4	3	3	4	2	2	2	2
478	3	4	4	3	3	3	3	3	4	3	3	4	3	3	2	3	1
479	3	4	4	4	4	4	4	4	4	4	4	4	4	4	3	4	3
480	4	3	4	3	3	4	4	4	4	4	4	4	4	3	4	4	3
481	3	3	3	3	4	4	4	4	4	4	4	4	3	3	3	4	2
482	2	4	4	3	3	4	4	4	3	4	3	3	3	3	3	3	2
483	3	4	4	4	4	4	4	4	4	4	4	4	3	3	3	3	2
484	4	4	4	3	4	4	4	4	4	4	4	4	3	3	3	3	3
485	3	3	5	5	3	3	5	5	5	5	5	5	5	5	5	5	5
486	3	4	4	4	3	4	4	3	4	4	4	4	4	4	3	3	1
487	3	2	4	3	4	4	4	3	4	4	4	4	3	2	2	3	2
488	4	3	3	3	3	4	2	4	4	3	4	4	3	2	2	3	2
489	4	4	4	4	4	4	4	4	4	4	3	4	4	3	4	4	2
490	5	5	5	5	5	5	5	5	5	5	5	5	5	5	5	5	5
491	5	5	5	5	5	5	5	5	5	5	5	5	5	2	3	3	3
492	5	5	5	5	5	5	5	5	5	5	5	5	5	4	4	4	2
493	4	5	5	5	4	4	4	4	5	4	4	5	4	3	4	4	4
494	5	5	5	5	5	4	5	5	5	4	3	3	4	4	3	4	4
495	5	5	5	3	3	4	3	4	4	3	3	4	3	4	4	4	2
496	4	5	5	5	5	5	4	5	5	5	4	5	4	5	4	4	4
497	5	5	4	4	4	4	4	4	4	4	4	5	4	3	4	3	3
498	5	5	4	4	4	4	4	4	3	4	3	4	4	2	4	3	4
499	5	5	5	5	5	5	5	5	5	5	5	5	3	3	3	3	5
500	5	5	5	5	5	5	5	4	3	5	5	5	4	5	5	4	3
501	3	4	5	5	5	4	4	5	5	5	4	4	4	4	4	4	4
502	3	5	5	5	5	5	5	5	5	5	5	5	5	4	4	4	3
503	5	5	5	3	3	3	3	5	5	4	3	4	3	3	3	3	2
504	5	5	5	5	5	5	5	5	5	5	5	5	5	3	3	3	2
505	3	3	3	3	3	3	3	3	3	3	3	3	3	3	3	3	3
506	4	4	4	4	4	4	4	4	4	4	4	4	4	2	3	3	3
507	5	5	5	5	5	3	3	3	3	3	3	3	3	1	4	1	1
508	4	3	3	4	4	4	4	4	4	4	4	4	4	4	4	3	3
509	4	4	4	4	4	4	4	4	4	4	4	4	4	3	3	3	3
510	3	4	4	4	4	4	4	4	4	4	4	3	3	4	4	4	3
511	4	4	4	4	4	4	4	4	4	4	4	4	4	3	3	4	4
512	4	4	4	4	4	4	4	4	4	4	4	3	4	4	4	4	2
513	4	4	4	4	4	4	4	4	4	4	4	4	4	3	3	3	2
514	4	4	4	4	4	4	4	4	4	4	4	4	4	3	3	2	2
515	3	4	4	3	4	4	4	4	4	4	4	4	3	3	3	3	3
516	3	4	4	4	4	4	4	4	4	4	4	4	4	4	4	4	3
517	3	4	4	4	4	4	4	4	4	4	4	3	3	3	3	3	2
518	2	1	3	3	3	3	3	3	2	2	2	2	2	2	2	2	1
519	3	4	4	3	4	4	4	3	4	3	4	4	2	2	2	2	2
520	4	4	4	4	4	4	4	4	4	4	4	4	3	4	4	4	2
521	3	4	4	4	4	4	4	4	4	4	4	4	3	3	3	4	2
522	5	5	5	5	5	5	4	4	4	4	4	4	4	4	4	4	4
523	4	5	5	3	2	3	3	3	3	3	3	3	3	4	4	4	3
524	3	5	5	4	4	4	4	4	4	4	4	4	4	3	3	4	2
525	3	5	5	5	5	5	5	5	5	5	5	5	4	3	3	4	2
526	4	5	5	4	4	4	4	4	5	4	4	4	4	3	3	4	2
527	4	5	5	4	4	4	4	3	4	3	3	5	4	3	3	2	3
528	3	3	4	4	4	4	4	4	3	4	3	4	3	2	2	2	2
529	3	3	4	4	4	4	4	4	4	4	3	4	3	2	2	2	2
530	3	4	4	3	4	4	4	4	3	4	4	4	3	3	2	2	2
531	5	5	5	5	5	5	5	5	5	5	5	5	5	3	3	4	3
532	3	4	4	4	4	3	3	4	3	4	4	4	4	2	2	2	2
533	3	4	5	4	5	5	5	3	4	4	4	4	3	3	3	3	2
534	5	5	5	4	4	4	4	4	4	4	4	4	2	3	3	3	2
535	5	5	5	5	3	3	3	4	4	4	4	4	4	4	3	3	3
536	3	5	5	4	5	5	5	5	5	5	5	5	5	5	5	5	5
537	4	5	5	5	5	5	5	5	5	5	5	5	5	4	4	4	3
538	4	4	4	4	4	4	4	4	4	4	4	4	4	4	3	3	4
539	4	5	5	5	5	5	5	5	5	5	5	5	3	2	2	2	2
540	5	5	5	2	2	3	3	3	3	3	3	3	3	3	3	2	2
541	3	4	4	2	2	2	3	3	3	3	3	3	2	3	3	3	2
542	5	5	5	3	3	3	3	3	3	3	4	4	3	3	3	3	4
543	5	5	5	5	5	5	5	5	5	5	5	5	5	3	3	4	2
544	4	4	4	3	4	4	4	4	3	3	3	4	3	3	3	3	2
545	4	4	4	4	3	3	3	4	4	4	4	4	4	3	3	3	3
546	4	4	4	3	3	4	4	3	3	3	3	3	3	3	3	3	4
547	5	5	5	5	4	3	3	3	4	4	4	4	4	3	3	3	2
548	4	4	3	3	3	3	3	4	4	3	3	4	3	3	3	3	3
549	4	4	4	4	4	3	3	4	4	4	4	4	4	3	4	3	3
550	4	4	4	3	3	3	3	3	4	4	3	3	4	3	3	3	3
551	4	4	4	4	4	3	3	4	4	4	4	4	4	3	4	3	3
552	3	5	5	4	4	4	3	3	4	4	3	4	3	3	3	4	2
553	3	3	4	4	4	4	4	3	3	3	3	3	2	4	4	4	2
554	3	4	4	4	4	4	4	4	4	4	4	4	4	4	4	4	4
555	4	4	4	4	3	4	4	4	3	4	4	3	3	4	4	4	2
556	3	3	4	4	3	5	5	5	5	5	5	5	5	5	5	5	5
557	4	5	5	4	4	3	3	3	4	5	5	5	5	4	3	3	3
558	3	4	4	3	4	4	4	3	4	3	4	4	3	3	3	3	3
559	3	4	4	4	4	4	4	4	4	4	4	4	4	3	4	4	2
560	5	5	5	5	5	5	5	5	5	5	5	5	5	5	5	5	5
561	4	4	4	4	4	4	4	4	4	4	4	4	3	4	3	3	2
562	3	5	5	3	4	4	4	4	4	4	3	4	3	2	2	2	2
563	4	4	4	3	3	4	3	3	3	4	3	4	4	3	3	3	3
564	3	4	4	3	3	3	3	4	4	3	3	3	3	3	2	3	2
565	2	1	2	3	3	3	3	3	3	3	3	3	2	2	2	2	1
566	2	3	4	4	3	3	3	3	3	3	4	4	3	4	4	3	3
567	5	5	5	5	5	5	5	5	5	5	5	5	5	5	5	5	5
568	4	4	4	4	4	4	4	3	4	4	4	4	4	3	4	4	2
569	3	4	4	4	4	4	4	3	3	4	4	4	3	2	3	2	2
570	2	4	4	3	3	3	3	4	4	3	3	3	2	2	2	2	2
571	3	4	4	4	4	4	4	4	4	4	4	4	4	2	4	2	1
572	5	5	5	5	5	5	5	5	5	5	5	5	5	5	5	5	5
573	4	5	5	4	4	4	4	4	4	4	4	4	4	4	4	4	2
574	4	5	5	4	4	4	4	3	4	4	4	3	3	3	4	4	2
575	3	2	3	2	4	4	4	3	4	4	4	3	2	1	2	2	2
576	4	4	4	2	3	4	4	4	4	4	4	4	4	1	2	2	2
577	3	5	5	4	4	4	4	4	4	4	4	4	4	4	4	4	2
578	4	4	4	4	4	4	4	4	4	4	3	4	4	2	3	2	2
579	5	5	5	5	5	5	5	5	5	5	5	5	5	4	4	4	2
580	4	5	4	4	3	3	3	4	4	3	4	3	2	2	3	2	1
581	4	5	5	4	4	4	4	4	4	4	4	4	4	4	4	4	3
582	4	5	5	5	4	4	4	4	4	4	4	4	4	4	4	5	3
583	5	4	5	5	4	5	5	5	5	5	5	5	4	5	4	4	4
584	4	5	5	4	4	4	4	4	4	4	4	4	3	2	3	3	2
585	4	4	4	4	4	4	4	4	4	4	4	4	3	2	2	2	2
586	4	4	4	4	4	4	3	3	4	4	3	4	3	4	4	4	4
587	2	4	4	3	3	3	3	3	2	3	4	4	4	2	2	2	2
588	4	5	5	4	4	4	4	4	4	4	4	4	3	4	4	4	3
589	4	4	5	5	4	4	4	4	4	3	4	5	4	3	4	3	2
590	4	5	5	5	5	5	5	5	5	5	5	5	5	5	5	5	5
591	4	5	5	4	4	4	4	4	4	4	4	4	3	4	4	4	2
592	2	2	4	4	4	4	4	4	4	4	4	4	4	1	2	2	1
593	5	5	5	4	4	4	3	4	4	4	3	3	4	3	4	4	2
594	5	5	5	5	4	4	4	4	4	4	4	4	4	3	4	2	4
595	5	5	5	5	5	5	5	5	5	5	5	5	5	4	4	4	4
596	5	5	5	5	4	4	4	4	4	4	4	4	4	2	4	2	2
597	4	5	5	5	4	4	5	5	4	4	4	5	4	4	5	4	4
598	3	4	4	4	4	4	4	4	4	4	4	4	4	1	3	2	1
599	5	5	5	5	5	5	5	5	5	5	5	5	5	5	5	5	5
600	5	5	5	4	4	4	4	4	4	4	4	4	4	4	4	4	2
601	5	5	5	4	4	4	4	4	4	4	4	4	4	4	4	2	3
602	5	5	5	3	3	3	3	3	3	3	3	3	2	3	3	3	2
603	5	5	5	3	3	4	3	3	4	4	3	3	2	2	2	2	2
604	5	5	5	3	3	3	3	4	4	4	4	4	3	2	3	3	2
605	5	5	5	4	4	4	4	4	4	4	4	4	4	3	3	3	2
606	4	4	4	4	4	4	4	4	4	4	4	4	4	4	4	4	4
607	4	4	4	4	4	4	4	4	4	3	4	3	3	4	4	4	3
608	4	4	4	4	4	4	4	4	4	4	3	4	4	3	3	4	3
609	5	5	5	3	4	4	4	4	3	4	4	4	3	3	3	3	3
610	5	5	5	4	4	3	3	4	4	4	4	4	4	3	3	3	2
611	4	4	4	4	4	4	4	3	4	4	3	4	3	2	3	3	2
612	5	5	5	4	4	4	4	4	4	4	4	4	4	4	4	4	3
613	4	4	4	4	4	4	4	3	4	4	4	4	4	4	4	4	3
614	5	5	5	3	4	3	3	3	4	4	4	4	4	3	2	3	3
615	4	4	4	3	3	3	3	3	3	3	3	3	3	3	3	3	3
616	3	4	4	4	4	4	4	4	4	3	4	4	3	3	3	3	2
617	4	4	4	4	4	4	4	4	4	4	4	4	3	3	3	3	2
618	3	4	5	4	4	4	4	4	3	4	4	4	3	3	3	3	2
619	3	3	4	4	4	4	3	3	4	4	3	4	3	3	3	3	2
620	5	5	5	4	4	4	4	4	4	4	4	4	4	2	3	2	4
621	3	2	4	4	4	4	4	4	4	4	4	4	3	3	3	3	2
622	4	5	5	3	4	3	4	3	4	4	3	4	3	4	3	4	2
623	4	4	4	4	4	4	4	4	4	4	4	4	4	4	4	4	2
624	5	5	5	4	4	4	4	4	4	4	4	4	4	4	4	4	4
625	4	4	4	3	3	3	3	4	4	4	4	4	4	3	4	3	3
626	5	5	5	3	3	4	4	3	4	4	4	4	3	2	2	2	2
627	5	5	5	5	5	5	5	4	5	4	5	5	5	2	2	2	1
628	4	4	4	4	4	4	4	4	4	4	4	4	4	4	4	4	4
629	4	4	4	4	4	4	4	4	4	4	4	4	4	4	3	3	3
630	4	4	4	4	4	4	4	4	4	4	4	4	4	3	3	3	3
631	3	4	4	4	4	4	4	4	4	4	4	4	4	2	2	2	2
632	4	4	4	4	4	4	4	4	4	4	4	4	4	4	4	4	4
633	4	4	4	3	4	4	4	4	4	4	4	4	4	2	2	1	1
634	5	5	5	4	4	4	4	4	4	4	4	4	4	2	3	2	2
635	4	5	5	4	4	4	5	4	4	3	4	3	4	3	4	4	4
636	5	5	4	2	3	3	2	3	3	3	3	2	2	3	3	2	1
637	4	4	4	4	4	4	4	4	4	4	4	4	3	4	4	4	3
638	5	5	5	5	4	4	4	4	4	4	4	4	4	4	4	4	4
639	5	5	5	5	5	4	5	5	4	5	3	5	5	3	5	5	4
640	5	5	5	5	5	5	5	5	5	5	5	5	4	4	4	3	3
641	5	5	5	5	5	5	5	5	5	5	5	5	5	5	4	5	3
642	4	4	4	4	4	4	4	4	4	4	4	4	3	3	4	3	2
643	5	5	5	3	4	3	4	3	3	3	4	3	4	3	4	3	4
644	4	4	4	4	4	4	4	4	4	4	4	4	4	3	3	4	4
645	5	5	5	4	4	4	4	4	4	4	4	4	4	4	4	4	4
646	5	5	5	5	5	5	5	5	5	5	5	5	5	3	3	3	3
647	4	4	4	4	4	4	4	4	4	4	4	4	4	4	4	4	2
648	3	4	4	3	3	4	4	4	4	4	4	4	4	3	3	3	3
649	4	5	4	5	5	5	5	5	5	5	5	4	4	4	5	4	3
650	5	5	5	5	5	5	5	5	5	5	5	5	5	5	5	5	5
651	5	5	5	5	5	5	5	5	5	5	5	5	5	5	5	5	5
652	5	5	5	5	5	5	5	5	5	5	5	5	5	5	5	5	5
653	5	5	5	5	5	4	4	4	4	4	4	4	4	4	4	2	2
654	3	4	4	2	4	4	4	4	4	4	4	4	4	3	4	3	3
655	5	5	5	5	4	4	5	4	5	4	4	5	4	4	4	4	3
656	4	5	5	2	3	4	4	4	4	4	4	4	3	1	3	2	2
657	4	4	4	4	4	4	4	4	4	4	4	4	4	4	4	4	3
658	4	4	4	4	3	4	4	4	4	4	4	4	4	4	4	4	4
659	4	4	4	4	4	4	4	4	4	4	4	4	4	4	3	3	3
660	3	5	5	3	4	3	4	3	3	3	3	3	3	4	4	4	3
661	5	5	5	4	4	4	4	4	4	4	4	4	4	3	4	4	4
662	5	5	5	4	4	4	4	4	4	4	4	4	4	2	2	4	2
663	4	5	5	3	4	4	4	4	4	4	5	5	4	3	4	4	4
664	5	5	5	5	4	4	4	4	4	4	5	4	4	4	4	4	3
665	5	5	5	4	4	4	4	4	4	4	4	4	4	3	4	2	4
666	5	5	1	1	5	5	5	5	5	5	5	5	5	5	5	5	2
667	4	4	4	3	4	3	3	4	4	3	3	4	4	3	3	3	4
668	4	4	4	4	3	3	3	4	4	3	4	4	4	4	3	3	3
669	4	3	4	4	4	3	3	4	4	4	4	4	4	3	4	3	3
670	4	4	4	4	4	3	3	4	4	4	4	3	4	4	4	3	3
671	4	5	5	4	5	5	5	5	5	5	5	5	4	5	5	5	5
672	5	5	5	5	5	5	5	5	5	5	5	5	5	5	5	5	5
673	5	5	5	5	5	5	5	5	5	5	5	5	5	5	5	5	5
674	5	5	5	5	5	5	5	5	5	5	5	5	5	5	5	5	5
675	5	5	5	5	5	5	5	5	5	5	5	5	5	5	4	5	4
676	5	5	5	2	4	4	4	4	4	4	4	4	4	4	4	3	2
677	4	4	4	3	4	4	4	4	4	4	4	4	4	4	4	4	2
678	4	4	4	4	4	4	4	4	4	4	4	4	4	3	4	4	2
679	5	5	5	5	5	5	5	5	5	5	5	5	5	5	5	5	5
680	5	5	5	5	5	5	5	5	5	5	5	5	5	3	3	2	2
681	5	5	5	5	5	5	5	5	5	5	5	5	5	5	5	5	5
682	4	4	4	4	4	4	4	4	4	4	4	4	4	4	4	4	4
683	5	5	5	5	5	5	5	4	4	4	4	4	4	4	5	3	2
684	3	4	4	3	3	4	3	4	4	4	4	3	4	4	4	4	3
685	5	5	5	5	5	5	5	5	5	5	5	5	5	4	4	4	3
686	5	5	5	5	5	5	5	5	5	5	5	5	5	4	5	5	4
687	3	4	4	4	4	4	4	3	4	4	4	4	3	3	4	3	3
688	3	4	4	4	4	4	4	4	4	4	4	4	4	4	3	4	3
689	3	3	4	3	3	3	3	3	3	3	3	3	3	2	2	2	2
690	4	4	4	4	4	4	4	4	4	4	4	4	4	3	3	3	3
691	5	5	5	5	5	5	5	5	5	5	5	5	5	5	5	5	5
692	4	4	4	3	3	4	3	4	4	4	4	4	3	2	2	4	2
693	5	5	4	5	5	5	5	5	4	4	4	4	5	5	5	5	5
694	5	4	3	4	3	3	4	3	4	4	4	3	3	3	4	3	3
695	5	5	5	5	5	5	5	5	5	5	5	5	5	4	5	5	4
696	5	5	5	5	5	5	5	5	5	5	5	5	4	5	5	5	5
697	5	5	5	5	5	5	5	5	5	5	5	5	4	5	5	5	5
698	5	5	5	5	5	5	5	5	5	5	5	5	4	5	5	5	5
699	5	5	5	5	5	5	5	5	5	5	5	4	4	5	5	5	5
700	4	4	4	5	5	5	5	5	4	5	5	5	5	4	4	5	5
701	5	5	4	5	5	5	5	5	5	5	5	5	4	5	4	4	5
702	5	5	4	4	4	5	5	5	4	5	5	5	5	4	4	5	5
703	5	5	5	5	5	5	5	5	5	4	4	4	4	3	4	4	3
704	5	5	5	5	5	5	5	5	5	4	4	4	4	3	3	3	2
705	5	5	5	5	5	5	5	5	5	4	4	4	3	4	4	4	2
706	4	5	5	4	5	4	3	5	5	5	4	4	3	2	3	3	2
707	3	4	4	5	4	5	5	5	5	4	3	4	4	4	3	3	3
708	5	5	5	5	5	5	5	5	5	5	5	5	4	5	4	4	4
709	3	5	5	3	3	5	3	3	5	5	3	5	3	2	3	3	2
710	4	5	5	5	5	5	5	5	5	5	5	5	4	4	4	4	4
711	5	5	5	5	4	5	5	5	4	3	4	4	1	3	2	3	3
712	3	5	5	4	4	5	4	4	4	4	3	4	2	2	2	2	3
713	3	5	5	5	5	5	5	5	5	5	5	5	5	5	5	5	4
714	5	5	5	5	5	5	5	5	5	5	5	5	5	4	4	4	4
715	5	4	3	3	4	4	4	5	4	4	3	4	3	3	4	3	4
716	5	5	5	5	5	5	5	5	5	5	5	5	5	4	4	4	3
717	3	4	5	4	4	4	4	3	5	5	4	5	4	3	3	3	5
718	5	5	5	5	5	5	5	5	5	5	5	5	5	5	5	5	5
719	3	5	5	5	3	3	3	3	3	3	3	3	2	3	3	4	1
720	3	3	3	3	3	3	3	3	3	3	3	3	3	3	3	3	3
721	1	2	2	3	5	5	5	3	4	3	3	3	3	1	2	2	2
722	5	5	5	5	5	5	5	5	5	5	5	5	5	5	5	5	5
723	4	5	5	5	5	5	5	5	5	5	5	5	5	4	5	4	4
724	4	5	4	4	4	4	4	4	4	4	3	4	4	4	3	3	3
725	5	5	5	5	5	5	5	5	5	5	5	5	5	5	5	5	5
726	5	5	5	5	5	5	5	5	5	5	5	5	5	4	4	5	3
727	5	5	5	5	5	5	5	5	5	5	5	5	5	5	4	4	4
728	5	5	5	4	4	4	4	5	5	4	5	5	5	5	5	5	5
729	5	5	5	5	5	5	5	5	5	5	5	5	5	4	4	5	5
730	4	4	4	4	4	4	4	4	4	4	4	4	4	3	3	3	4
731	5	5	5	5	5	5	5	5	5	5	4	5	3	3	4	3	2
732	5	5	5	5	5	5	5	5	5	5	5	5	5	5	5	5	5
733	5	5	5	5	5	5	5	5	5	5	5	5	5	4	4	4	4
734	5	5	5	3	4	4	4	4	5	5	5	5	5	4	4	4	4
735	5	5	5	4	4	4	4	3	4	3	4	4	4	3	3	3	3
736	5	5	5	5	5	5	5	5	5	5	5	5	5	3	2	3	3
737	3	4	4	4	3	3	4	3	3	3	3	4	3	3	4	3	3
738	5	3	4	3	3	3	3	3	3	3	3	3	3	2	2	3	2
739	3	5	5	3	3	3	3	4	4	4	4	5	3	3	3	3	4
740	5	5	5	5	5	5	5	5	5	5	5	5	4	3	3	3	3
741	5	5	5	5	5	5	5	4	4	4	3	4	4	3	4	4	3
742	5	5	5	5	5	5	5	5	5	5	5	5	5	4	4	4	3
743	5	5	5	5	5	5	5	5	5	4	4	5	4	3	4	3	3
744	5	5	5	5	5	5	4	4	5	5	5	5	5	4	4	4	4
745	5	4	4	4	4	5	4	4	4	5	5	4	5	4	5	4	5
746	5	5	5	5	5	5	5	5	5	5	5	5	5	4	5	4	4
747	5	5	5	5	5	5	5	5	5	5	5	5	5	5	5	5	5
748	5	5	5	5	5	5	5	5	5	5	5	5	4	4	4	4	3
749	4	3	3	3	3	3	3	3	3	3	2	2	2	3	3	3	3
750	5	5	5	5	5	5	5	5	5	5	4	5	4	3	3	3	3
751	5	5	5	3	3	3	5	4	4	5	4	4	5	4	4	4	4
752	5	5	5	5	5	5	5	3	4	4	4	4	4	4	4	4	5
753	4	3	4	3	3	3	3	4	4	3	3	3	4	3	3	4	3
754	4	5	5	4	4	4	5	5	5	5	4	5	3	4	4	3	3
755	5	5	5	5	5	5	5	5	5	5	5	5	4	4	4	4	4
756	4	3	3	3	3	4	3	4	4	3	3	3	2	2	3	3	2
757	3	3	3	3	2	4	4	4	3	3	3	2	2	2	3	3	3
758	5	5	5	5	5	5	5	5	5	5	5	5	5	5	5	4	5
759	4	5	5	4	4	4	4	4	5	5	4	4	4	4	4	4	4
760	3	3	5	3	3	3	3	3	3	3	3	3	3	3	3	3	3
761	4	4	4	4	4	4	4	4	4	4	4	4	4	4	4	4	4
762	4	5	5	5	5	4	4	5	4	4	5	5	4	3	5	4	4
763	4	5	5	5	5	4	5	5	4	4	5	5	4	3	3	3	3
764	3	5	5	5	4	5	5	5	5	5	4	5	3	4	4	4	4
765	3	5	5	5	5	5	5	5	5	3	3	4	3	3	3	3	2
766	4	5	5	3	5	4	3	4	4	4	3	5	4	2	2	2	1
767	3	5	5	4	5	5	5	5	3	5	5	5	5	5	5	4	4
768	4	4	5	4	4	5	4	4	5	4	4	4	4	3	3	3	1
769	4	5	5	4	4	4	3	5	4	4	4	4	3	3	4	5	2
770	4	5	5	3	4	4	4	5	4	4	4	4	4	4	4	3	1
771	3	5	5	3	2	3	3	3	3	3	3	3	2	3	3	3	3
772	4	5	5	5	5	5	5	5	5	5	5	5	5	4	5	5	2
773	4	5	5	3	4	4	3	4	3	4	4	4	4	4	4	4	3
774	5	5	5	3	3	4	3	2	3	4	3	4	2	2	2	2	1
775	4	5	5	5	5	5	5	5	5	5	5	5	5	5	5	5	5
776	4	4	4	3	4	4	4	4	3	4	3	4	3	4	2	2	4
777	3	5	5	3	4	4	4	4	4	4	4	5	5	4	4	3	4
778	4	5	5	4	5	5	5	5	5	4	5	5	3	2	2	2	1
779	5	5	5	5	5	5	5	5	5	5	5	5	5	4	4	4	4
780	3	5	5	4	4	4	4	3	5	5	5	5	3	4	3	3	3
781	3	3	3	3	3	3	3	3	3	3	3	3	3	3	3	3	3
782	5	5	5	5	5	4	5	5	5	5	5	5	5	4	4	5	4
783	5	4	5	4	4	5	5	5	4	5	5	5	5	4	5	4	4
784	5	5	5	5	5	5	5	5	5	5	5	5	5	5	5	5	5
785	3	3	3	3	3	3	3	3	3	3	3	3	3	3	3	3	3
786	5	5	5	5	5	5	5	5	5	5	5	5	4	3	5	4	3
787	5	5	5	5	5	5	5	5	5	5	5	5	5	4	4	3	3
788	4	4	4	4	4	3	3	4	4	3	4	5	3	4	4	5	4
789	3	4	4	3	4	4	4	4	4	4	3	4	3	3	4	4	4
790	5	5	5	3	4	4	3	4	5	4	4	3	3	3	4	3	3
791	4	4	4	3	3	3	3	3	3	3	2	4	3	3	3	3	4
792	5	5	5	5	5	5	5	5	5	5	5	5	5	5	5	5	5
793	4	4	3	4	4	4	4	4	4	4	3	4	3	3	3	2	2
794	5	5	5	5	5	5	5	5	5	5	4	5	5	5	4	5	5
795	4	5	5	5	5	5	4	4	4	4	4	4	4	4	4	5	5
796	5	5	5	5	5	5	5	4	4	4	4	4	4	4	4	5	5
797	2	5	5	5	5	5	5	5	5	5	5	5	5	5	5	5	4
798	4	4	4	4	4	4	4	4	4	4	4	4	4	4	4	4	4
799	3	5	4	4	4	4	4	4	4	4	4	5	4	3	3	3	2
800	3	3	4	3	3	4	3	3	3	5	5	5	4	3	5	5	5
801	4	5	5	5	5	5	5	5	5	5	5	5	5	5	5	5	5
802	5	5	5	5	4	4	4	4	5	4	4	4	4	3	3	3	3
803	1	3	3	3	3	3	3	3	3	3	3	3	3	3	3	2	2
804	3	5	5	4	5	5	5	5	5	4	4	5	2	2	3	5	4
805	5	5	5	5	5	5	5	5	5	5	5	5	5	5	5	5	5
806	2	5	5	4	3	4	4	5	5	3	2	3	3	3	3	3	5
807	3	3	3	4	4	5	5	5	5	5	4	5	5	4	4	4	4
808	3	5	4	3	3	3	3	3	3	3	4	4	4	4	3	4	4
809	4	4	4	5	4	4	4	4	4	4	3	3	4	4	4	4	4
810	4	5	5	4	3	4	4	4	4	4	5	4	4	4	3	4	1
811	5	5	5	5	5	5	5	5	5	5	5	5	5	5	3	3	2
812	2	3	3	3	4	4	4	4	5	4	4	4	4	3	4	3	4
813	3	5	5	4	4	5	5	5	5	4	5	4	4	4	5	5	4
814	5	5	5	5	5	5	5	5	5	5	5	5	5	5	5	5	5
815	4	3	3	3	4	4	5	3	4	4	5	5	3	3	3	2	2
816	3	5	5	3	3	3	3	3	3	3	3	5	4	2	3	3	3
817	5	5	5	5	5	5	5	5	5	5	5	5	5	5	5	5	5
818	3	4	4	4	4	4	4	3	4	4	5	4	4	3	2	3	3
819	5	5	5	5	5	5	5	5	5	5	5	5	4	3	3	2	2
820	4	4	4	4	4	4	4	4	4	3	4	5	4	4	4	4	3
821	4	5	5	4	3	3	3	3	3	3	4	5	4	2	2	2	2
822	4	4	4	5	4	5	4	5	4	5	4	5	5	4	4	5	4
823	3	4	4	4	4	4	4	4	4	4	4	5	4	4	4	3	3
824	4	3	2	4	3	3	4	3	3	2	3	4	2	3	4	4	4
825	5	5	5	4	4	4	4	4	5	5	4	5	5	3	4	4	3
826	4	4	4	4	4	4	4	4	4	4	4	3	2	3	3	3	2
827	5	5	5	5	5	5	5	5	4	5	5	5	5	5	5	5	5
828	4	4	4	3	4	4	4	4	4	4	4	4	4	3	4	3	4
829	3	4	4	3	3	3	3	3	3	4	3	3	3	3	3	3	3
830	3	4	4	3	4	4	4	4	4	3	4	4	3	3	3	3	2
831	4	4	4	4	3	4	4	4	4	4	4	4	4	3	3	4	2
832	5	5	5	3	4	5	4	5	3	5	3	5	3	3	2	3	2
833	3	4	4	2	3	3	2	2	3	3	4	4	3	2	3	2	4
834	5	5	5	3	4	4	4	4	4	5	5	5	5	5	5	5	5
835	5	5	5	5	3	3	3	3	3	4	4	5	5	4	4	5	4
836	3	3	4	4	3	4	4	4	4	4	4	4	4	3	3	3	4
837	4	5	5	5	5	5	4	4	5	4	3	3	3	3	4	3	3
838	5	5	5	5	5	5	5	4	4	4	4	4	5	5	5	5	5
839	5	5	3	3	1	3	3	4	3	4	4	5	3	4	5	3	3
840	4	4	5	4	5	4	3	4	3	4	3	3	3	4	3	2	4
841	5	5	5	5	5	5	5	5	5	5	5	5	5	5	5	5	5
842	5	5	5	5	5	5	5	5	5	5	5	5	5	4	4	5	5
843	5	5	5	5	5	5	5	5	5	5	5	5	5	5	5	5	3
844	5	5	5	5	5	5	5	5	5	5	5	5	5	1	5	5	1
845	5	5	5	5	5	5	5	5	5	5	5	5	3	2	5	2	3
846	5	5	5	5	5	5	5	5	5	5	5	5	5	1	5	5	5
847	4	5	5	5	5	5	5	5	5	5	5	4	4	2	2	4	1
848	4	5	5	5	5	5	4	5	4	5	4	5	4	2	3	5	3
849	3	5	5	3	3	3	3	3	2	3	2	3	2	3	3	2	2
850	5	5	5	3	4	4	4	4	5	5	4	5	4	3	4	4	3
851	4	5	5	5	3	5	5	3	5	4	5	5	5	1	5	5	5
852	4	5	5	4	5	5	5	5	5	5	5	5	4	4	4	4	4
853	5	5	5	5	5	5	4	5	5	4	3	3	2	4	4	5	3
854	5	5	5	5	5	5	5	5	5	5	5	5	5	5	5	5	5
855	4	4	4	4	4	4	4	4	4	4	4	4	4	4	4	4	4
856	4	5	5	4	3	4	5	3	5	5	3	5	3	2	2	3	2
857	5	5	5	5	5	5	5	5	5	5	5	5	5	5	5	5	5
858	3	3	3	3	3	3	3	2	3	3	3	3	3	2	4	3	2
859	2	3	4	3	3	3	4	4	3	3	4	5	1	1	1	1	1
860	5	5	5	5	5	5	5	5	5	5	5	5	5	5	5	5	5
861	2	5	5	5	5	5	5	5	5	5	5	5	2	1	1	2	1
862	3	3	3	3	3	3	3	4	3	4	3	5	3	2	3	3	3
863	3	3	3	3	3	3	3	3	3	3	3	3	3	3	3	3	3
864	4	4	3	3	3	4	3	4	3	3	3	4	3	3	4	3	3
865	5	5	5	5	5	5	5	5	5	5	4	5	4	3	5	5	5
866	5	5	5	4	5	5	5	5	5	5	5	5	5	5	5	5	5
867	2	5	5	3	2	1	3	3	5	2	1	5	3	4	1	4	2
868	3	5	5	5	3	3	3	3	3	3	3	3	3	3	3	3	3
869	5	5	5	5	5	5	5	5	5	5	5	5	5	5	4	4	4
870	2	5	4	5	5	5	3	4	4	3	4	5	4	3	2	2	2
871	5	5	5	4	5	5	5	5	5	5	5	5	5	5	5	2	5
872	3	4	5	3	4	5	4	4	5	4	4	5	2	4	5	4	4
873	4	5	5	4	5	5	5	5	5	5	4	5	4	3	4	4	2
874	5	5	5	4	5	5	5	5	5	5	5	5	5	4	5	5	4
875	4	5	5	5	5	5	5	5	5	5	4	5	5	5	5	5	5
876	5	5	5	5	5	5	5	5	5	5	5	5	5	5	4	4	3
877	3	5	5	5	5	5	4	4	5	5	5	5	5	4	3	3	3
878	5	5	5	5	5	5	5	5	5	5	5	5	5	5	5	5	5
879	3	5	5	5	5	5	3	3	5	5	5	5	3	3	3	4	2
880	3	5	5	5	3	3	5	5	3	5	5	5	3	3	3	3	4
881	3	3	5	4	5	5	3	4	3	5	3	5	4	1	4	1	2
882	5	5	5	5	5	5	5	5	5	5	5	5	5	5	5	5	5
883	2	5	5	5	5	5	3	3	3	5	5	5	3	2	3	1	3
884	5	5	5	5	5	5	5	5	5	5	5	5	5	5	5	5	5
885	5	5	5	5	5	5	5	5	5	5	5	5	5	5	4	4	2
886	5	5	5	5	5	5	5	5	5	5	5	5	5	5	5	5	4
887	2	5	5	2	3	5	5	5	5	5	5	5	2	1	2	2	1
888	5	5	5	3	5	4	4	4	4	4	4	4	4	4	4	4	4
889	5	5	5	5	5	5	5	5	5	5	5	5	5	4	4	4	4
890	5	5	5	5	5	5	5	5	5	5	5	5	3	1	2	3	1
891	3	3	5	5	5	5	5	5	5	5	5	5	3	2	1	3	1
892	3	5	5	3	5	5	5	5	5	5	3	5	2	2	4	3	2
893	4	5	5	5	5	5	5	5	5	5	5	5	5	1	3	4	5
894	4	4	4	4	4	4	4	4	4	3	4	4	3	3	3	3	3
895	3	3	4	3	4	4	4	4	4	4	4	4	4	3	3	3	2
896	3	4	4	4	4	4	4	4	4	4	4	4	3	3	2	2	2
897	4	4	4	4	3	3	3	3	3	4	4	3	3	2	2	2	2
898	4	4	4	3	3	3	3	3	3	3	3	3	3	2	2	2	2
899	5	5	5	5	5	5	5	5	4	4	4	4	3	4	4	4	3
900	4	4	3	4	4	4	5	4	4	4	4	4	3	2	2	1	1
901	4	5	5	5	5	4	5	4	5	4	4	5	4	4	4	4	4
902	2	3	4	3	3	3	3	4	4	4	4	4	4	4	3	3	3
903	5	5	5	5	5	5	5	5	5	5	5	5	5	5	5	5	5
904	3	5	5	3	3	3	3	5	5	4	3	4	3	4	4	4	2
905	3	3	5	3	5	5	4	5	5	5	5	5	4	3	4	4	4
906	3	3	5	5	5	5	5	5	5	5	5	5	5	5	3	3	2
907	3	4	5	5	3	3	3	2	3	3	3	4	2	2	2	3	3
908	5	4	4	5	5	5	5	5	4	5	4	5	4	2	4	4	4
909	4	5	5	4	4	4	4	4	4	4	2	5	1	1	2	2	2
910	5	5	5	5	1	2	3	3	3	4	4	3	4	4	4	4	2
911	3	5	5	2	3	3	3	4	5	5	4	5	5	4	2	2	2
912	3	3	3	3	3	3	3	3	3	3	3	3	3	3	3	3	3
913	4	5	5	5	5	4	4	4	4	4	4	4	4	4	4	4	4
914	5	5	5	5	5	5	5	5	5	5	5	5	5	4	4	4	4
915	4	4	4	4	4	4	4	3	5	5	5	5	4	1	1	3	1
916	4	4	4	4	4	4	4	4	4	4	4	4	4	4	4	4	4
917	5	5	5	5	5	5	5	5	5	5	5	5	4	4	4	4	2
918	5	5	5	5	5	5	5	5	5	5	5	5	5	5	5	5	5
919	2	3	5	3	3	1	2	2	3	1	4	2	2	3	3	3	5
920	5	5	5	5	5	5	5	5	5	5	5	5	5	4	4	5	5
921	5	5	5	5	4	5	4	3	5	4	3	5	5	3	3	3	2
922	3	5	5	5	3	3	5	3	5	3	5	4	3	2	3	3	2
923	3	4	4	3	3	3	3	3	3	3	3	4	2	2	2	2	2
924	5	4	5	5	3	1	2	3	3	5	1	5	5	4	4	3	4
925	4	5	5	5	5	5	5	5	5	5	5	5	4	4	4	4	4
926	5	5	5	5	4	5	4	5	4	5	4	4	4	3	3	3	3
927	5	5	5	5	5	5	5	5	5	5	5	5	5	5	5	5	5
928	5	5	5	5	5	5	5	5	5	5	5	5	5	5	5	5	5
929	4	5	5	5	5	5	5	5	5	5	5	5	4	2	4	5	3
930	4	5	5	5	5	5	5	5	5	5	5	5	4	5	4	4	2
931	5	5	5	5	5	5	5	5	5	5	5	5	5	5	5	5	5
932	5	5	5	4	3	3	4	5	5	3	4	3	4	5	5	5	3
933	5	5	5	4	5	5	5	4	5	5	5	5	5	5	3	3	3
934	3	5	5	5	5	5	4	5	5	5	5	5	5	4	4	4	4
935	5	5	5	5	5	5	5	5	5	5	5	3	4	1	4	4	4
936	5	5	5	5	5	5	5	5	5	5	5	5	5	5	5	5	5
937	5	5	5	5	5	5	5	5	5	5	5	5	5	5	5	5	5
938	1	5	1	3	1	3	1	3	2	4	5	1	4	2	3	2	3
939	5	5	5	5	5	5	5	5	5	5	5	5	5	5	5	5	5
940	5	5	5	5	5	5	5	5	5	5	5	5	5	5	5	5	5
941	4	5	5	5	5	4	4	4	4	4	4	4	4	3	3	3	3
942	5	5	5	5	5	5	5	5	5	5	5	5	5	5	5	5	5
943	5	5	5	5	5	5	5	5	5	5	5	5	5	5	5	5	5
944	4	5	5	5	5	5	5	5	5	5	5	5	5	5	5	5	5
945	5	5	5	5	5	5	5	5	5	5	5	5	5	5	5	4	4
946	2	1	2	2	4	5	2	1	1	2	5	5	1	1	4	5	4
947	3	5	4	3	3	4	1	1	3	4	4	5	1	3	5	4	3
948	1	3	5	2	5	4	1	5	5	4	5	3	4	5	2	2	1
949	5	5	5	5	5	5	5	5	5	5	5	5	5	4	4	4	4
950	5	5	5	5	5	5	5	5	5	5	5	5	5	5	5	5	5
951	5	5	5	5	4	5	4	5	5	5	4	5	5	3	4	4	3
952	5	5	5	5	5	5	5	5	5	5	5	5	5	5	5	5	5
